# Supplementary material for: Cellular Therapy Using Epitope-Imprinted Composite Nanoparticles to Remove α-Synuclein from an In Vitro Model
Source: Cells. 2022 Aug 19;11(16):2584. doi: 10.3390/cells11162584 (PMC9406856; doi:10.3390/cells11162584)
Supplement: Supplementary file 1 [file cells-11-02584-s001.zip]

Archive with 2 entries (2 files):
- Supplementary File S1-Materials & MEthods.pdf
- Supplementary File S2-CRISPR.pdf
